# Supplementary material for: Smoke Exposure Reduces the Protective Effect of Physical Activity on Hypertension: Evidence from the National Health and Nutrition Examination Survey (NHANES) 2013–2018
Source: Int J Environ Res Public Health. 2023 Jan 31;20(3):2532. doi: 10.3390/ijerph20032532 (PMC9915007; doi:10.3390/ijerph20032532)
Supplement: Supplementary file 1 [file ijerph-20-02532-s001.zip]

Archive with 1 entries (1 files):
- ijerph-2104408-supplementary.pdf
